# Supplementary material for: Visualizing dynamics of membrane rafts on live cells
Source: Sci Adv. 2025 Nov 28;11(48):eadv7001. doi: 10.1126/sciadv.adv7001 (PMC12662213; doi:10.1126/sciadv.adv7001)
Supplement: Supplementary file 2 — Movies S1 to S5 [file sciadv.adv7001_movies_s1_to_s5.zip]

Archive with 5 entries (5 files):
- adv7001_movie_s1.mp4
- adv7001_movie_s2.mp4
- adv7001_movie_s3.mp4
- adv7001_movie_s4.mp4
- adv7001_movie_s5.mp4
